# Supplementary material for: Metabolic Phenotyping of Nutritional Rickets in Bangladeshi Children
Source: Nutrients. 2026 May 15;18(10):1580. doi: 10.3390/nu18101580 (PMC13210252; doi:10.3390/nu18101580)
Supplement: Supplementary file 1 [file nutrients-18-01580-s001.zip]

Archive with 1 entries (1 files):
- nutrients-4264480-supplementary.xlsx
