# Supplementary material for: Metabolic Phenotyping of Nutritional Rickets in Bangladeshi Children
Source: Nutrients. 2026 May 15;18(10):1580. doi: 10.3390/nu18101580 (PMC13210252; doi:10.3390/nu18101580)
Supplement: Supplementary file 1 [file nutrients-18-01580-s001.zip › nutrients-4264480-supplementary.xlsx]

## Sheet: ST1
Supplementary Table ST1: Differences in anthropometric and demographic characteristics of those with plasma metabolomic data and those without by study group.
Group	Variable	Sample missing	Sample Present	p
Active Rickets	Sex	0.46 (0.52)	0.55 (0.52)	0.697942
Active Rickets	Age.years	2.97 (0.90)	2.99 (1.52)	0.97211
Active Rickets	Wt.(kg)	9.16 (1.18)	10.23 (2.14)	0.161622
Active Rickets	Height.Length.(cm)	77.39 (5.00)	80.63 (9.43)	0.323017
Active Rickets	WAZ.(WHO)	-3.38 (1.16)	-2.53 (0.87)	0.0521939
Active Rickets	HAZ.(WHO)	-4.67 (1.29)	-3.60 (1.58)	0.0889515
Active Rickets	MUAC.(mm)	138.77 (8.78)	141.45 (5.45)	0.37117
Active Rickets	Sitting.Height.(cm)	46.14 (2.71)	47.61 (4.35)	0.344635
Active Rickets	Demi.Span.(cm)	36.45 (2.39)	37.52 (5.48)	0.560185
Active Rickets	MonthlyIncome(Taka)	5250.00 (1588.31)	4045.45 (1404.54)	0.067253
Active Rickets	Dependency.ratio	4.79 (1.75)	5.25 (2.04)	0.561959
Active Rickets Controls	Sex	0.50 (0.53)	0.54 (0.52)	0.863156
Active Rickets Controls	Age.years	3.34 (1.38)	3.44 (1.31)	0.871595
Active Rickets Controls	Wt.(kg)	12.14 (2.96)	10.90 (2.13)	0.279252
Active Rickets Controls	Height.Length.(cm)	91.49 (10.70)	88.97 (8.99)	0.55637
Active Rickets Controls	WAZ.(WHO)	-1.69 (0.81)	-2.57 (1.15)	0.0442643
Active Rickets Controls	HAZ.(WHO)	-1.55 (0.93)	-2.30 (1.30)	0.124629
Active Rickets Controls	MUAC.(mm)	148.20 (9.07)	141.69 (10.48)	0.126167
Active Rickets Controls	Sitting.Height.(cm)	51.35 (5.22)	52.54 (9.51)	0.706562
Active Rickets Controls	Demi.Span.(cm)	41.43 (4.98)	39.96 (4.23)	0.464431
Active Rickets Controls	MonthlyIncome(Taka)	4200.00 (886.00)	3808.33 (759.73)	0.303039
Active Rickets Controls	Dependency.ratio	5.30 (1.36)	4.92 (1.71)	0.561584
Inactive Rickets	Sex	0.17 (0.39)	0.25 (0.44)	0.568393
Inactive Rickets	Age.years	3.72 (1.89)	3.23 (1.88)	0.464779
Inactive Rickets	Wt.(kg)	11.48 (2.51)	11.30 (2.64)	0.837123
Inactive Rickets	Height.Length.(cm)	87.17 (10.12)	86.78 (10.02)	0.911732
Inactive Rickets	WAZ.(WHO)	-2.56 (0.79)	-2.05 (1.03)	0.114999
Inactive Rickets	HAZ.(WHO)	-3.18 (1.21)	-2.31 (1.78)	0.0953122
Inactive Rickets	MUAC.(mm)	146.33 (10.12)	144.08 (8.74)	0.518673
Inactive Rickets	Sitting.Height.(cm)	50.97 (3.90)	49.93 (5.34)	0.513114
Inactive Rickets	Demi.Span.(cm)	40.48 (4.41)	40.48 (5.04)	1
Inactive Rickets	MonthlyIncome(Taka)	3625.00 (1130.67)	5120.83 (3030.71)	0.0401214
Inactive Rickets	Dependency.ratio	4.21 (1.20)	4.92 (1.39)	0.125157
Inactive Rickets Controls	Sex	0.20 (0.42)	0.24 (0.44)	0.804724
Inactive Rickets Controls	Age.years	3.14 (1.20)	3.99 (2.04)	0.137478
Inactive Rickets Controls	Wt.(kg)	11.62 (1.40)	12.96 (3.96)	0.150664
Inactive Rickets Controls	Height.Length.(cm)	88.64 (8.37)	95.22 (14.00)	0.0990681
Inactive Rickets Controls	WAZ.(WHO)	-1.81 (1.02)	-2.01 (1.20)	0.634877
Inactive Rickets Controls	HAZ.(WHO)	-2.10 (1.51)	-1.70 (1.36)	0.473049
Inactive Rickets Controls	MUAC.(mm)	147.40 (11.00)	147.79 (11.52)	0.926714
Inactive Rickets Controls	Sitting.Height.(cm)	51.83 (2.97)	54.57 (7.00)	0.119339
Inactive Rickets Controls	Demi.Span.(cm)	40.60 (3.28)	44.02 (6.38)	0.0482249
Inactive Rickets Controls	MonthlyIncome(Taka)	4600.00 (1712.70)	5772.73 (6776.58)	0.45403
Inactive Rickets Controls	Dependency.ratio	5.80 (1.87)	4.62 (1.66)	0.105464
Variables are presented as mean (SD).

## Sheet: ST2
Supplementary Table ST2: Dietary intake of macro- and micronutrients by study group.
Variable	AR	AR C	NAR	NAR C
Calcium (mg/d)	156.5 ± 80.1	329 ± 252.8	238.8 ± 164.1	251.8 ± 222.3
Carbohydrate (g/d)	165.6 ± 42	175.3 ± 55.7	177.5 ± 76.8	188.8 ± 66.6
Dietary.Fibre (g/d)	4 ± 1.2	4.1 ± 1.8	4.5 ± 2.4	5 ± 2.3
Energy (kcals/d)	847.2 ± 197.2	940.3 ± 303.9	920.2 ± 378.8	978 ± 358.9
Fat (g/d)	16.4 ± 5.8	20 ± 13.1	17.4 ± 7.5	18.6 ± 10.8
Iron (mg/d)	4.3 ± 2	5.7 ± 3.5	5.1 ± 2.7	5.1 ± 3
Magnesium (mg/d)	74.2 ± 31.9	92.2 ± 46.8	88.8 ± 48.7	90.2 ± 47.5
Phosphorus (mg/d)	321.9 ± 112.5	415.8 ± 153.1	386.6 ± 153.1	393.3 ± 165.3
Potassium (mg/d)	659.8 ± 221.9	774.9 ± 305.7	737 ± 334.5	813.3 ± 406.6
Protein (g/d)	20.3 ± 7.5	26.2 ± 9.4	25.1 ± 12.6	26.2 ± 12.7
Zinc (mg/d)	3.5 ± 1.6	4 ± 1.4	4.1 ± 2.8	4.2 ± 1.8
Variables are presented as mean ± SD. AR, Active rickets; AR C, Active rickets matched controls; NAR, Non active rickets; NAR C, Non active rickets matched controls.

## Sheet: ST3
Supplementary Table ST3: Plasma biochemistry by study group.
Variable	AR	AR C	NAR	NAR C
ALPTot (U/L)	652.33 (260.85)	248.52 (90.23)	281.75 (100.60)	225.40 (79.79)
BALP (µg/L)	301.24 (164.52)	90.23 (43.65)	103.30 (47.52)	78.25 (28.26)
PTH (ng/L)	221.25 (147.13)	57.41 (65.79)	65.20 (41.47)	40.38 (29.14)
1,25D (pmol/L)	499.48 (144.06)	305.16 (99.44)	390.94 (151.84)	323.88 (97.47)
25OHD (nmol/L)	23.75 (7.87)	44.28 (11.77)	43.15 (18.99)	49.04 (16.89)
pCa (mmol/L)	1.93 (0.34)	2.10 (0.26)	2.15 (0.27)	2.20 (0.24)
pPhos (mmol/L)	1.21 (0.41)	1.64 (0.28)	1.68 (0.34)	1.66 (0.25)
pMg (mmol/L)	0.86 (0.13)	0.86 (0.11)	0.92 (0.14)	0.90 (0.12)
pZn (µmol/L)	12.61 (2.24)	11.70 (1.85)	13.63 (4.26)	12.36 (2.42)
pCr (µmol/L)	15.30 (5.29)	21.36 (7.90)	20.98 (7.46)	21.41 (5.71)
pAlb (g/L)	40.52 (6.61)	39.52 (6.50)	40.88 (5.91)	40.11 (4.91)
iFGF23 (pg/ml)	3.98 (4.88)	22.52 (9.79)	20.01 (14.76)	24.12 (11.08)
C-FGF23 (RU/ml)	44.36 (33.19)	51.38 (37.33)	55.01 (38.64)	53.22 (37.98)
CRP (mg/L)	4.00 (6.05)	2.51 (2.10)	2.71 (1.89)	2.34 (1.37)
AGP (g/L)	0.72 (0.35)	0.82 (0.27)	0.89 (0.32)	0.84 (0.36)
AST (U/L)	39.62 (10.66)	40.17 (13.05)	39.56 (10.09)	35.77 (12.56)
Ferritin (µg/L)	37.38 (17.47)	31.26 (14.32)	44.72 (49.01)	36.97 (23.64)
Bilirubin (µmol/L)	2.95 (0.76)	3.47 (1.40)	3.43 (1.31)	3.74 (1.60)
Variables are presented as mean (SD). AR, Active rickets; AR C, Active rickets matched controls; NAR, Non active rickets; NAR C, Non active rickets matched controls; ALPTot, total plasma alkaline phosphatase; 1,25D, 1,25-dihydroxyvitamin D; PTH, parathyroid hormone; BALP, bone alkaline phosphatase; pPhos, plasma phosphate; 25OHD, 25-hydroxyvitamin D; iFGF23, Intact fibroblast growth factor 23; pC…

## Sheet: ST4
Supplementary Table ST4: Linear regression of urinary metabolites extracted from PLS model classifying children with active rickets (AR) from healthy matched controls (AR C) following correction for covariates.
Urinary metabolite	p	β Coefficient	95% CI	R²
Hypoxanthine	0.00143578	-1.96754e+10	(-3.13e+10 ; -8.04e+09)	0.218329
4-Hydroxyphenlyacetate	0.0066851	4.50366e+10	(1.32e+10 ; 7.69e+10)	0.161902
N-methylnicotinamide	0.0278339	1.46566e+11	(1.68e+10 ; 2.76e+11)	0.0514297
Formate	0.083193	-6.6809e+09	(-1.43e+10 ; 9.16e+08)	0.136812
4-Hydroxyhippurate	0.151986	-8.16828e+09	(-1.95e+10 ; 3.13e+09)	0.12569
β-Aminoisobutyrate	0.195996	2.26088e+11	(-1.21e+11 ; 5.73e+11)	0.00178661
Sucrose	0.416513	1.82918e+11	(-2.67e+11 ; 6.33e+11)	-0.0166058
Taurine	0.420175	-1.23055e+11	(-4.28e+11 ; 1.82e+11)	-0.0121953
Alanine	0.366931	3.0208e+11	(-3.66e+11 ; 9.70e+11)	0.0190596
N-methylnicotinic acid	0.346762	1.61623e+10	(-1.81e+10 ; 5.04e+10)	0.0114502
Trimethylamine N-oxide	0.301294	3.61065e+10	(-3.35e+10 ; 1.06e+11)	0.0608676
Histidine	0.621234	6.45396e+09	(-1.97e+10 ; 3.26e+10)	-0.00887228
Dimethylamine	0.655216	3.04984e+10	(-1.06e+11 ; 1.67e+11)	-0.0709183
Regression models included the covariates: sex, age, weight-for-age Z-score.

## Sheet: ST5
Supplementary Table ST5: Classification error in DIABLO (Data Integration Analysis for Biomarker discovery using Latent cOmponents) classifying children with active rickets (AR) vs matched controls in single and multiblock analysis.
Block	Individual Error Comp 1	Individual Error Comp 2	Integrated Error Comp 1	Integrated Error Comp 2
Metabolites	19.5455	22.7273	18.1535	22.0455
Nutrients	33.8636	39.0909	32.5	35.4545
Plasma biochemistry	4.54545	7.5	5.22727	6.81818

## Sheet: ST6
Supplementary Table ST6: DIABLO (Data Integration Analysis for Biomarker discovery using Latent cOmponents) network analysis classifying children with active rickets (AR) from matched controls (r > 0.6).
Node 1	Block 1	Node 2	Block 2	Correlation
Calcium (mg/d)	Nutrients	iFGF23 (pg/ml)	Plasma biochemistry	0.834861
Phosphorus (mg/d)	Nutrients	ALPTot (U/L)	Plasma biochemistry	-0.787784
Phosphorus (mg/d)	Nutrients	iFGF23 (pg/ml)	Plasma biochemistry	0.787663
Phosphorus (mg/d)	Nutrients	25OHD (nmol/L)	Plasma biochemistry	0.779666
Calcium (mg/d)	Nutrients	25OHD (nmol/L)	Plasma biochemistry	0.759134
Calcium (mg/d)	Nutrients	ALPTot (U/L)	Plasma biochemistry	-0.75012
Hypoxanthine	Metabolites	Phosphorus (mg/d)	Nutrients	-0.730324
Protein (g/d)	Nutrients	ALPTot (U/L)	Plasma biochemistry	-0.726025
Protein (g/d)	Nutrients	iFGF23 (pg/ml)	Plasma biochemistry	0.724075
Protein (g/d)	Nutrients	25OHD (nmol/L)	Plasma biochemistry	0.71818
Hypoxanthine	Metabolites	Energy (kcals/d)	Nutrients	-0.700588
NMND	Metabolites	Phosphorus (mg/d)	Nutrients	-0.69566
Potassium (mg/d)	Nutrients	AGP (g/L)	Plasma biochemistry	0.692141
NMND	Metabolites	Energy (kcals/d)	Nutrients	-0.689654
Phosphorus (mg/d)	Nutrients	BALP (µg/L)	Plasma biochemistry	-0.68748
Hypoxanthine	Metabolites	ALPTot (U/L)	Plasma biochemistry	0.686341
Dietary Fibre (g/d)	Nutrients	AGP (g/L)	Plasma biochemistry	0.677888
Hypoxanthine	Metabolites	Protein (g/d)	Nutrients	-0.676311
Hypoxanthine	Metabolites	25OHD (nmol/L)	Plasma biochemistry	-0.675832
Hypoxanthine	Metabolites	iFGF23 (pg/ml)	Plasma biochemistry	-0.668822
Hypoxanthine	Metabolites	Magnesium (mg/d)	Nutrients	-0.664773
NMND	Metabolites	Magnesium (mg/d)	Nutrients	-0.654449
Energy (kcals/d)	Nutrients	AGP (g/L)	Plasma biochemistry	0.646504
NMND	Metabolites	ALPTot (U/L)	Plasma biochemistry	0.645817
NMND	Metabolites	Protein (g/d)	Nutrients	-0.64475
Iron (mg/d)	Nutrients	ALPTot (U/L)	Plasma biochemistry	-0.644512
Calcium (mg/d)	Nutrients	1.25D.pmol.L	Plasma biochemistry	-0.644162
Iron (mg/d)	Nutrients	25OHD (nmol/L)	Plasma biochemistry	0.635512
NMND	Metabolites	25OHD (nmol/L)	Plasma biochemistry	-0.634491
Protein (g/d)	Nutrients	BALP (µg/L)	Plasma biochemistry	-0.634444
Iron (mg/d)	Nutrients	iFGF23 (pg/ml)	Plasma biochemistry	0.63246
Hypoxanthine	Metabolites	Potassium (mg/d)	Nutrients	-0.624689
Carbohydrate (g/d)	Nutrients	AGP (g/L)	Plasma biochemistry	0.624081
NMND	Metabolites	Potassium (mg/d)	Nutrients	-0.622774
NMND	Metabolites	iFGF23 (pg/ml)	Plasma biochemistry	-0.62205
Hypoxanthine	Metabolites	Iron (mg/d)	Nutrients	-0.618566
Calcium (mg/d)	Nutrients	BALP (µg/L)	Plasma biochemistry	-0.614973
Magnesium (mg/d)	Nutrients	AGP (g/L)	Plasma biochemistry	0.614197
Hypoxanthine	Metabolites	Carbohydrate (g/d)	Nutrients	-0.614117
Energy (kcals/d)	Nutrients	ALPTot (U/L)	Plasma biochemistry	-0.611063
NMND	Metabolites	Carbohydrate (g/d)	Nutrients	-0.608418
Hypoxanthine	Metabolites	BALP (µg/L)	Plasma biochemistry	0.607088
X4.Hydroxyphenlyacetate	Metabolites	Calcium (mg/d)	Nutrients	0.605703
ALPTot, total plasma alkaline phosphatase; 1,25D, 1,25-dihydroxyvitamin D; PTH, parathyroid hormone; BALB, bone alkaline phosphatase; pPhos, plasma phosphate; 25OHD, 25-hydroxyvitamin D; iFGF23, Intact fibroblast growth factor 23; TMAO, Trimethylamine N-oxide; NMND, N-methylnicotinamide; NMNA, N-methylnicotinic acid.

## Sheet: ST7
Supplementary Table ST7: Linear regression of urinary metabolites against plasma parathyroid hormone in children with active rickets (AR) following correction for covariates.
Urinary metabolite	p	q	β Coefficient	95% CI	R²
beta-Aminoisobutyrate	0.538827	0.636796	0.000452687	(-0.00102 ; 0.00193)	-0.0237697
Alanine	0.231226	0.333993	-0.000224086	(-0.000596 ; 0.000148)	0.0592947
Dimethylamine	0.132512	0.333993	-0.000452921	(-0.00105 ; 0.000143)	-0.0198673
TMAO	0.831125	0.884102	0.000115286	(-0.000969 ; 0.00120)	-0.0509855
Taurine	0.884102	0.884102	-6.35317e-05	(-0.000938 ; 0.000811)	-0.0845814
Sucrose	0.201351	0.333993	-0.000771725	(-0.00197 ; 0.000428)	0.0378933
4-Hydroxyphenlyacetate	0.022448	0.23817	-0.00108234	(-0.00200 ; -0.000161)	0.054872
Histidine	0.226245	0.333993	-0.000840464	(-0.00222 ; 0.000541)	0.0226212
4-Hydroxyhippurate	0.111364	0.333993	-0.000641385	(-0.00144 ; 0.000155)	0.0273338
NMNA	0.454556	0.590922	-0.000180213	(-0.000662 ; 0.000302)	0.0305265
Hypoxanthine	0.0693785	0.30064	0.000627877	(-0.000052 ; 0.00131)	0.145173
Formate	0.0366416	0.23817	-0.00137913	(-0.00267 ; -0.0000898)	0.0411062
NMND	0.183547	0.333993	0.000751267	(-0.000370 ; 0.00187)	0.167462
Regression models included the covariates: sex, age, weight-for-age Z-score.
